# Supplementary material for: Involvement of Epithelial–Mesenchymal Transition Genes in Small Cell Lung Cancer Phenotypic Plasticity
Source: Cancers (Basel). 2023 Feb 25;15(5):1477. doi: 10.3390/cancers15051477 (PMC10001072; doi:10.3390/cancers15051477)
Supplement: Supplementary file 1 [file cancers-15-01477-s001.zip]

Archive with 2 entries (2 files):
- MS_EMT_SCLC_SupplementaryFigures.pdf
- SupplementaryTables.xlsx
